# Supplementary material for: Analysis of the Transcriptome in Aspergillus tamarii During Enzymatic Degradation of Sugarcane Bagasse
Source: Front Bioeng Biotechnol. 2018 Sep 18;6:123. doi: 10.3389/fbioe.2018.00123 (PMC6153317; doi:10.3389/fbioe.2018.00123)
Supplement: Supplementary file 2 [file Table_2.XLSX]

## Sheet: Plan1
Supplementary Table 2: CAZyme-encoding genes differentially expressed on sugarcane bagasse in comparison to equivalent growth treatments with glucose as carbon source
Gene ID AspGD	Description	Gene name	CAZy family	Protein ID	log2FoldChange; padj < 0.01				Regulation
					LB36	LB48	SB36	SB48
AO090001000221	Lytic Polysaccharide Mono-Oxygenase (LPMO)	-	AA9	BAE56764.1	2.315	2.40874	-	-2.1307
AO090023000159	Lytic Polysaccharide Mono-Oxygenase (LPMO)	-	AA9	BAE58735.1	7.0684	6.70065	6.69701	4.10563
AO090023000787	Lytic Polysaccharide Mono-Oxygenase (LPMO)	-	AA9	BAE59290.1	10.5064	11.1199	8.00945	7.32418
AO090103000087	Lytic Polysaccharide Mono-Oxygenase (LPMO)	-	AA9,CBM1	BAE65561.1	5.51543	6.16078	5.6196	3.71393
AO090011000225	chitinase	-	CBM14	BAE64761.1	2.9502	-	-	7.0013
AO090701000717	endoglucanase	Ortholog A. nidulans eglD	CBM63	BAE62388.1	2.45556	2.88119	-	-
AO090011000745	acetyl xylan esterase	axeA	CE1	BAD12626.1	8.19211	8.26644	14.2876	10.378	XlnR
AO090023000158	feruloyl esterase	Ortholog A. nidulans faeC	CE1	BAE58734.1	9.4382	9.06662	9.89157	7.82506	XlnR
AO090701000884	feruloyl esterase	Ortholog A. nidulans faeC	CE1	BAE62532.1	14.0251	14.01	16.1257	10.8341	XlnR
AO090005001552	acetylmannan esterase	ameA	CE16	BAE56460.1	6.59547	6.03797	6.85252	4.30699
AO090011000555	uncharacterized	-	CE16	BAE65038.1	-	2.84749	5.88213	-
AO090701000315	uncharacterized	-	CE16	BAE62044.1	-	3.93828	11.6729	6.14388
AO090003001241	chitin deacetylase	-	CE4	BAE58312.1	1.89364	-	7.93254	1.44396
AO090003001507	triacylglycerol lipase	tglA	CE5	BAE58548.1	-2.0599	-	-	5.32641
AO090005000029	Extracellular lipase (cutinase)	cutL	CE5	BAE55151.1	5.22635	6.19736	6.70285	4.68867
AO090011000113	cutinase	Ortholog A. nidulans cut2	CE5	BAE64666.1	-	1.68329	-	-
AO090011000665	cutinase	Ortholog A. nidulans cut2	CE5	BAE65128.1	-	-	-	1.4988
AO090003001514	pectinesterase	-	CE8	BAE58553.1	-	-2.33188	-	-1.71863
AO090012000749	pectinesterase	Ortholog A. nidulans pmeA	CE8	BAE60873.1	-	-	6.86873	4.26897
AO090020000404	pectin methyl esterase	Ortholog A. nidulans pmeB	CE8	BAE63594.1	-3.53551	-3.98396	3.12148	-
AO090102000010	pectinesterase	Ortholog A. nidulans pmeA	CE8	BAE61126.1	8.16157	7.6611	13.193	-
AO090003000497	β-glycosidase	bgl3	GH1	BAE57671.1	5.35344	7.23657	6.18526	4.15075
AO090120000075	β-glucosidase	Ortholog A. nidulans bglR	GH1	BAE62705.1	-	2.50381	4.18396	2.78504
AO090103000326	endo-1,4-β-xylanase	xynF1	GH10	BAE65766.1	5.81696	6.42732	-	4.51279
AO090103000423	endo-β-1,4-xylanase	xynF1	GH10	BAE65852.1	12.1797	14.0497	12.9943	10.4316	XlnR
AO090001000111	endoxylanase	xynG1	GH11	BAE56664.1	10.6828	11.466	9.65838	6.83787	XlnR
AO090120000026	xylanase	xynG2	GH11	BAB20794.1	13.1852	15.5538	15.4065	10.9805	XlnR
AO090003000905	xyloglucan endo-β-1,4-glucanase	Ortholog A. oryzae celA	GH12	BAE58022.1	5.67293	6.18895	4.85409	2.71112	XlnR
AO090026000102	β-1,4-endoglucanase	celA	GH12	BAE59597.1	11.9897	14.2058	10.7337	9.49299	XlnR
AO090701000185	uncharacterized	-	GH12	BAE61926.1	-	-	7.81861	-2.40899
AO090003001497	α-amylase	Ortholog A. nidulans amyG	GH13	BAE58539.1	-	-1.97184	-	-
AO090005001193	α-amylase	Ortholog A. nidulans amyG	GH13	BAE56147.1	-		2.73282	-
AO090020000176	α-glucosidase	Ortholog A. nidulans agdG	GH13	BAE63400.1	-1.90344	-1.41938	-	-
AO090023000944	α-amylase	amyC	GH13	BAE59434.1	-	-	5.99569	-
AO090038000234	maltase	malT	GH13	BAB59003.1	-	2.82179	6.83155	3.39463
AO090103000378	α-amylase	-	GH13	BAE65811.1	4.65317	4.74362	5.99858	4.97631
AO090003000825	endo-β-1,3(4)-glucanase	Ortholog A. fumigatus eng3	GH16	BAE57957.1	3.03213	3.64126	5.18577	6.78264
AO090005001311	transglycosidase	Ortholog A. nidulans crhD	GH16	BAE56243.1	-	-	-	-1.45912
AO090005001311	uncharacterized	-	GH16	BAE56272.1	-	4.4882	-	-
AO090023000083	endo-1,3-β-glucanase	Ortholog A. nidulans xgeA	GH16	BAE58669.1	-	0.994046	-	-
AO090026000455	β-glucanase	Ortholog A. niger kslA	GH16	BAE59904.1	-	-	-	2.18777
AO090102000341	uncharacterized	Ortholog A. fumigatus eng4	GH16	BAE61402.1	-	-	-	1.65367
AO090005000582	β-glucosidase	Ortholog A. nidulans btgE	GH17	BAE55626.1	-1.31575	-1.65125	-1.51679	-2.39205
AO090009000117	endo-1,3-β-D-glucosidase	Ortholog A. nidulans eglC	GH17	BAE54624.1	-	-1.33281	-1.69312	-3.67715
AO090009000175	1,3-β-transglucosylase	Ortholog A. nidulans btgD	GH17	BAE54672.1	-	0.961534	-	4.72247
AO090038000279	β-1,3-exoglucanase	Ortholog A. nidulans btgA	GH17	BAE64088.1	-	-1.4654	-	-
AO090003000680	chitinase	-	GH18	BAE57828.1	-	1.20854	-	-
AO090005000815	chitinase	Ortholog A. niger cfcD	GH18	BAE55830.1	-	2.57885	4.02032	2.22846
AO090102000563	chitinase	Ortholog A. niger ctcB	GH18	BAE61581.1	-	-1.01272	-	6.25915
AO090102000586	chitinase	Ortholog A. niger ctcA	GH18	BAE61604.1	-2.8254	-3.05445	-	-1.53664
AO090103000218	chitinase	-	GH18	BAE65677.1	-9.73767	-12.0526	-9.1879	-9.96667
AO090020000231	chitinase	Ortholog A. niger ctcB	GH18,CBM19	BAE63448.1	4.40758	2.85129	-	5.31186
AO090003001410	uncharacterized	-	GH2	BAE58464.1	-3.02003	-2.15023	-	-
AO090010000208	β-mannosidase	mndB	GH2	BAE66106.1	-	3.02197	-	-	ManR
AO090012000389	β-galactosidase	Ortholog A. nidulans lacD	GH2	BAE60574.1	-	1.74189	4.43853	-
AO090023000053	uncharacterized	-	GH2	BAE58640.1	-	-	5.64069	4.19472
AO090038000009	uncharacterized	-	GH2	BAE63869.1	-	6.29763	11.1396	9.86396
AO090005000639	β-N-acetylglucosaminidase	nagA	GH20	BAC41255.1	1.34296	-	-	2.39741
AO090023000131	β-N-acetylhexosaminidase	-	GH20	BAE58709.1	-	4.36979	-	6.277
AO090701000314	β-N-acetylhexosaminidase	-	GH20	BAE62043.1	3.25089	4.83147	4.81716	4.77235
AO090010000077	lysozyme	-	GH24	BAE65990.1	-	2.10209	3.56044	-1.97902
AO090026000119	lysozyme	-	GH24	BAE59613.1	4.95979	5.1083	-	-
AO090005000217	galactosidase	Ortholog A. nidulans aglB	GH27,CBM13	BAE55309.1	2.84218	3.37021	-	6.03663
AO090005001400	exopolygalacturonase	Ortholog A. niger pgxC	GH28	BAE56325.1	6.45121	-	-	-
AO090009000470	rhamnogalacturonase	Ortholog A. nidulans rhgB	GH28	BAE54924.1	-	-	2.79879	-
AO090010000753	polygalacturonase	Ortholog A. nidulans pgxA	GH28	BAE66570.1	-3.66416	-	2.69851	-
AO090023000401	polygalacturonase	pgaB	GH28	BAE58951.1	2.02856	3.17844	-	-	XlnR
AO090026000784	exopolygalacturonase	Ortholog A. nidulans pgxA	GH28	BAE60188.1	-	6.90505	11.6284	9.15049	XlnR
AO090038000552	rhamnogalacturonan α-L-rhamnopyranosyl-(1->4)-α-D-galactopyranosyluronide lyase	Ortholog A. nidulans rhgA	GH28	BAE64322.1	-	1.47715	-	-
AO090102000011	polygalacturonase	Ortholog A. nidulans xghA	GH28	BAE61127.1	10.0979	10.19	13.2431	9.49215
AO090102000139	rhamnogalacturonan hydrolase	Ortholog A. nidulans rhgB	GH28	BAE61240.1	-	-	4.91395	-
AO090138000086	polygalacturonase	-	GH28	BAE64464.1	-	-	-	1.83371
AO090001000544	β-glycosidase	bgl5	GH3	BAE57053.1	4.32374	5.99794	6.08954	5.27426	XlnR
AO090005000337	β-glycosidase	-	GH3	BAE55411.1	6.60926	7.29267	8.08392	7.56194	XlnR
AO090005000986	β-xylosidase	xylA	GH3	BAE55977.1	4.89629	5.29461	12.1076	10.5026	XlnR
AO090009000356	β-galactosidase	bgl1	GH3	BAE54829.1	-	3.18894	6.50218	4.94532
AO090012000135	β-galactosidase	bglB	GH3	BAE60358.1	3.16669	6.73839	12.3056	13.5463
AO090026000123	β-glucosidase	Ortholog A. nidulans bglC	GH3	BAE59617.1	4.12661	-	7.98199	6.23478
AO090038000425	β-1,6-glycosidase	bglH	GH3	BAE64214.1	-1.55571	-1.05153	-	-
AO090103000019	uncharacterized	-	GH3	BAE65506.1	-	1.0974	-	1.73861
AO090103000120	α-N-arabinofuranosidase/xylan 1,4-β-xylosidase/xylosyltransferase	xylA	GH3	BAE65591.1	5.18	4.87907	11.4366	9.82136
AO090166000090	β-glucosidase	Ortholog A. nidulans bglH	GH3	BAE61738.1	-	4.00999	4.3345	2.09757
AO090701000244	β-glycosidase	-	GH3	BAE61980.1	4.00362	5.85341	5.3183	3.98045
AO090701000274	β-glycosidase	bglD	GH3	BAE62006.1	5.21036	5.55411	8.57481	6.66094	XlnR
AO090701000841	β-glucosidase	Ortholog A. nidulans bglL	GH3	BAE62494.1	-	-	5.4917	-
AO090001000649	α-xylosidase	Ortholog A. nidulans agdD	GH31	BAE57147.1	-	5.89857	6.42391	3.65417	XlnR
AO090003001209	α-glucosidase	agdA	GH31	BAA08125.1	-	-1.32945	-	-
AO090005000767	α–xylosidase	-	GH31	BAE55790.1	5.35056	6.99039	9.69382	8.39092	XlnR
AO090005000768	α–xylosidase	-	GH31	BAE55790.1	4.74276	7.63134	9.52748	8.42614	XlnR
AO090005001084	α-glucosidase	Ortholog A. nidulans agdE	GH31	BAE56058.1	-	2.13799	3.56987	-
AO090026000111	uncharacterized	-	GH31	BAE59606.1	-	2.00342	2.33836	-
AO090038000471	maltase	Ortholog A. nidulans agdB	GH31	BAE64257.1	-	4.58981	6.51014	5.51093
AO090701000639	α-glucosidase	Ortholog A. niger axlB	GH31	BAE62323.1	2.66265	1.66556	4.09672	2.53408	XlnR
AO090020000640	β-fructofuranosidase - invertase	Ortholog A. fumigatus invA	GH32	BAE63792.1	-2.03465	-3.13733	-	-
AO090701000038	β-fructofuranosidase	Ortholog A. fumigatus invA	GH32	BAE61799.1	-	-1.7006	-	-
AO090701000400	inulinase	Ortholog A. niger inuA	GH32	BAE62112.1	-	-1.65824	2.08394	-
AO090010000684	α-galactosidase	Ortholog A. nidulans aglC	GH36	BAE66504.1	-	1.5687	7.02965	4.44163
AO090011000063	α-galactosidase	Ortholog A. nidulans aglE	GH36	BAE64621.1	4.31762	5.9335	8.35524	4.36067
AO090003000239	endo-β-1,4-xylanase	Ortholog A. niger xynD	GH43	BAE57447.1	4.25844	5.15468	7.07211	6.00993
AO090005000064	endo-β-1,4-xylanase	Ortholog A. niger xynD	GH43	BAE55183.1	3.54705	-	-	-
AO090005000065	uncharacterized	-	GH43	BAE55184.1	-	-	8.44443	6.47346
AO090005000476	uncharacterized	-	GH43	BAE55534.1	-	2.51954	6.00976	-
AO090005000698	β-xylosidase	xylB	GH43	BAE55732.1	5.74611	6.25508	8.99883	6.69608	XlnR
AO090010000029	uncharacterized	-	GH43	BAE65948.1	-	-	3.31938	-
AO090012000350	uncharacterized	-	GH43	BAE60540.1	-	-	5.44832	-
AO090012000356	uncharacterized	-	GH43	BAE60546.1	-	-	6.00594	4.55401
AO090023000165	endo-1,5-α-L-arabinosidase	Ortholog A. nidulans abnB	GH43	BAE58741.1	-2.75346	-2.09321	-	-
AO090026000804	uncharacterized	Ortholog A. niger xynD	GH43	BAE60205.1	2.57967	4.25422	3.60591	6.46077
AO090138000055	endo-1,5-α-L-arabinosidase	Ortholog A. nidulans abfC	GH43	BAE64437.1	1.45026	2.08665	5.82428	4.44322
AO090701000481	endo-1,5-α-L-arabinosidase	Ortholog A. nidulans abnA	GH43	BAE62189.1	-	4.3739	8.65212	6.80374
AO090701000838	uncharacterized	-	GH43	BAE62491.1	-	1.73327	4.43515	-
AO090701000886	arabinofuranosidase	-	GH43	BAE62534.1	9.7107	10.1676	12.7366	8.78621	XlnR
AO090003000476	1,2-α-mannosidase	fmanIB	GH47	BAE57653.1	3.06755	3.65982	1.74254	3.85021
AO090003001225	1,2-α-mannosidase	-	GH47	BAE58298.1	-	-	2.77441	1.34639
AO090005000423	uncharacterized	-	GH5	BAE55488.1	5.01066	7.04742	8.82282	6.02138	XlnR
AO090005001553	β-1,4-endoglucanase	Ortholog A. nidulans eglA	GH5	BAE56461.1	7.64006	9.26129	10.4996	6.52657	XlnR
AO090009000373	endo-1,6-β-glucosidase	-	GH5	BAE54842.1	-7.37101	-	-	-
AO090010000122	endo-1,4-β-mannosidase	Ortholog A. nidulans manF/manD	GH5	BAE66031.1	-	6.15163	3.75822	-	ManR
AO090011000757	endo-1,6-β-glucosidase	Ortholog A. nidulans exgB	GH5	BAE65206.1	-2.61216	-2.89061		-
AO090012000046	uncharacterized	-	GH5	BAE60287.1	-	-	2.71286	-
AO090011000715	endo-β-1,4-glucanase A	Ortholog A. nidulans eglA	GH5,CBM1	BAE65168.1	-4.61915	-5.45204	-	-
AO090012000298	α-N-arabinofuranosidase	Ortholog A. nidulans abfA	GH51	BAE60499.1	-	1.43621	5.86507	2.9978
AO090124000023	α-L-arabinofuranosidase	Ortholog A. nidulans abfA	GH51	BAE62575.1	3.66224	4.10609	-	-
AO090001000492	endo-1,4-β- galactosidase	Ortholog A. nidulans galA	GH53	BAE57004.1	2.18579	4.43661	7.78139	5.65085
AO090011000362	Exo-1,3-β-D-glucanase	Ortholog A. niger exsG	GH55	BAE64877.1	1.95961	2.15888	-	4.2615
AO090020000144	β-1,3-exoglucanase	Ortholog A. fumigatus exg7	GH55	BAE63373.1	1.80161	-	-	3.32211
AO090023000365	β-1,3-exoglucanase	Ortholog A. fumigatus exg10	GH55	BAE58922.1	-	-	-	-2.12674
AO090038000439	cellobiohydrolase	cbhC	GH6	BAE64227.1	11.1589	12.2034	10.6253	7.95517	XlnR
AO090023000056	uncharacterized	-	GH61	BAE58643.1	1.43495	1.12988	-1.91621	-3.83159
AO090005000531	endoglucanase B	-	GH61,CBM1	BAE55582.1	4.73159	5.32525	-	-	XlnR
AO090701000885	α-L-arabinofuranosidase	Ortholog A. nidulans axhB	GH62	BAE62533.1	11.5001	12.6842	13.4904	10.8126	XlnR
AO090120000052	α,α-trehalase	Ortholog A. nidulans treA	GH65	BAE62687.1	-2.06862	1.14363	-	-
AO090026000127	α-glucuronidase	Ortholog A. nidulans aguA	GH67	BAE59621.1	5.84517	7.92575	9.45622	6.54915	XlnR
AO090001000348	Cellobiohydrolase	celC	GH7	BAE56877.1	10.1569	11.4082	10.5722	8.31376	XlnR
AO090010000314	β-1,4-endoglucanase	celB	GH7	BAE66197.1	10.5752	11.7768	9.51733	7.9126	XlnR
AO090012000941	cellobiohydrolase	celD	GH7	BAE61042.1	8.40591	10.8724	9.14073	7.35209	XlnR
AO090005000538	α-1,3-glucanase	Ortholog A. nidulans agnE	GH71	BAE55589.1	-	-	6.59308	-2.79226
AO090005001526	endo-1,3-α-glucosidase	Ortholog A. nidulans agnB	GH71	BAE56438.1	5.24995	4.80367	4.06719	-
AO090023000532	α-1,3-glucanase	Ortholog A. nidulans agnE	GH71	BAE59070.1	-	1.08163	-	-1.90314
AO090012000813	1,3-β-glucanosyltransferase	Ortholog A. niger gelG	GH72	BAE60928.1	-	-	-	1.98813
AO090701000389	1,3-β-glucanosyltransferase	Ortholog A. nidulans gelA	GH72	BAE62105.1	1.48291	-	-	-
AO090113000063	extracellular chitosinase	Ortholog A. fumigatus csnC	GH75	BAE63124.1	-5.66734	-	-4.93346	-4.37501
AO090124000065	uncharacterized	-	GH75	BAE62614.1	1.88714	-	2.96584	1.54206
AO090003001408	endo-mannanase	Ortholog A. nidulans dfgA	GH76	BAE58462.1	1.92319	-	-	5.68579
AO090005000927	endo-1,6-α-mannosidase	Ortholog A. nidulans dfgB	GH76	BAE55930.1	-	-	-	3.05911
AO090010000622	endo-1,6-α-mannosidase	Ortholog A. nidulans dfgD	GH76	BAE66452.1	-	-	-	-1.86294
AO090026000114	endo-1,6-α-mannosidase	-	GH76	BAE59608.1	-	-1.20047	-	-
AO090102000171	endo-1,6-α-mannosidase	-	GH76	BAE61270.1	-	-	-	-3.593
AO090120000260	endo-mannanase	Ortholog A. nidulans dfgG	GH76	BAE62862.1	-	-	3.01741	5.30231
AO090003000923	β-1,3-exoglucanase	Ortholog A. nidulans engA	GH81	BAE58039.1	2.63523	2.28579	-	5.42809
AO090005000167	uncharacterized	-	GH92	BAE55274.1	-	2.06479	3.26899	2.56244
AO090005001307	uncharacterized	-	GH92	BAE56240.1	-	-	3.34584	3.4544
AO090005001308	uncharacterized	-	GH92	BAE56240.1	-	-	4.01994	3.71744
AO090005001309	uncharacterized	-	GH92	BAE56240.1	-	-	3.50207	3.58706
AO090010000486	uncharacterized	-	GH92	BAE66337.1	-	1.46678	-	3.73622
AO090103000376	uncharacterized	-	GH92	BAE65809.1	-	-	4.91436	2.67539
AO090120000058	uncharacterized	-	GH92	BAE62692.1	-1.48049	-2.15442	-2.39009	-4.77605
AO090003001017	exo-arabinanase	Ortholog A. nidulans abxA	GH93	BAE58124.1	-	1.31411	5.30979	3.70479
AO090011000141	exoarabinase	Ortholog A. nidulans abxA	GH93	BAE64690.1	11.9316	13.0681	-	-	XlnR
AO090012000101	uncharacterized	-	GH93	BAE60328.1	-1.61599	-	-	-
AO090005000382	α-L-fucosidase	Ortholog A. nidulans afcA	GH95	BAE55452.1	4.86133	8.82597	10.7372	7.05757
AO090009000086	α-L-fucosidase	Ortholog A. nidulans afcB	GH95	BAE54597.1	-	4.28852	4.79767	2.36999
AO090003001295	pectin lyase	Ortholog A. nidulans pelF	PL1	BAE58358.1	-	-	-	2.20261
AO090010000030	pectin lyase	pel2	PL1	BAE65949.1	-	-	6.05524	-
AO090010000087	pectin lyase	pel1	PL1	BAE65999.1	5.18541	9.59725	14.5519	11.2367
AO090010000504	pectin lyase	pel1	PL1	BAE66352.1	-1.69559	-1.38222	-	-
AO090011000673	pectate lyase	Ortholog A. nidulans pelA	PL1	BAE65135.1	10.1652	10.7788	16.1908	11.8921
AO090012000451	pectin lyase	Ortholog A. nidulans pelC	PL1	BAE60628.1	-	-	2.28232	-
AO090102000072	uncharacterized	Ortholog A. nidulans plyC	PL1	BAE61182.1	5.48164	7.14807	10.1505	7.20148
AO090701000321	pectate lyase	Ortholog A. nidulans pelA	PL1	BAE62049.1	-	1.54538	-	-
AO090005000472	pectate lyase	Ortholog A. nidulans plyD	PL3	BAE55530.1	3.04373	3.37964	-	-
AO090010000706	pectate lyase	-	PL3	BAE66524.1	-	5.02067	-	-
AO090038000502	pectate lyase	Ortholog A. nidulans plyF	PL3	BAE64286.1	-	9.99855	10.5727	7.81
AO090011000349	rhamnogalacturonan lyase	Ortholog A. nidulans rglD	PL4	BAE64864.1	-	4.37802	7.89882	4.7965
AO090012000148	uncharacterized	-	PL4	BAE60367.1	-3.36879	-1.90123	-	-
AO090113000057	carbon-oxygen lyase	Ortholog A. nidulans rglC	PL4	BAE63118.1	-	-4.7457	-	-
AO090038000131	uncharacterized	-	PL9	BAE63970.1	3.84593	8.11863	8.56992	9.09867
AO090005000475	Has domain(s) with predicted transferase activity, transferring hexosyl groups activity and role in lipid glycosylation	-	GT1	BAE55533.1		1.25117
AO090005000063	Has domain(s) with predicted transferase activity, transferring hexosyl groups activity and role in lipid glycosylation	-	GT1	BAE55182.1	-2.91768	-5.01284
AO090102000391	Has domain(s) with predicted GDP-Man:Man3GlcNAc2-PP-Dol alpha-1,2-mannosyltransferase activity, role in protein glycosylation and membrane localization	-	GT15	BAE61447.1		-1.22686
AO090701000186	uncharacterized	Ortholog A. nidulans celA	GT2	BAE61927.1				-2.8509
AO090138000033	uncharacterized	Ortholog A. nidulans celA	GT2	BAE64416.1		-2.20724
AO090113000128	Ortholog(s) have role in ascospore formation, hyphal growth	-	GT2	BAE63178.1			2.29496	1.95401
AO090038000626	uncharacterized	-	GT2	BAE64387.1				-2.59389
AO090026000323	Chitin synthase	-	GT2	BAE59794.1		-1.37618		-1.58296
AO090012000084	Chitin synthase	-	GT2	BAE60315.1	1.56163
AO090010000196	uncharacterized	-	GT2	BAE66095.1	-2.06963			2.4342
AO090005000353	uncharacterized	-	GT2	BAE55426.1	4.58182	2.1436		-2.79552
AO090020000035	Ortholog(s) have trehalose-phosphatase activity	-	GT20	BAE63282.1		-1.66484
AO090005001531	Has domain(s) with predicted catalytic activity and role in trehalose biosynthetic process	-	GT20	BAE56443.1	-2.2364	-2.74437
AO090005001530	Ortholog(s) have role in trehalose biosynthetic process	-	GT20	BAE56442.1	-2.49306	-2.7798
AO090103000301	uncharacterized	-	GT25	BAE65746.1			-1.98169	-2.05206
AO090020000174	Has domain(s) with predicted role in lipopolysaccharide biosynthetic process	-	GT25	BAE63398.1				2.92409
AO090010000683	uncharacterized	-	GT25	BAE66503.1	1.76737	2.88403
AO090102000039	Has domain(s) with predicted transferase activity, transferring glycosyl groups activity and membrane localization	-	GT31	BAE61153.1	-2.62596	-3.00269	-2.23557	-4.16731
AO090023000622	uncharacterized	-	GT31	BAE59144.1		-1.69349	-2.09349	-2.74925
AO090005000354	Has domain(s) with predicted transferase activity, transferring glycosyl groups activity and membrane localization	-	GT31	BAE55427.1	3.45919	2.11747		-2.69805
AO090003001207	Has domain(s) with predicted transferase activity, transferring glycosyl groups activity and membrane localization	-	GT31	BAE58287.1		-2.45794
AO090026000187	uncharacterized	-	GT32	BAE59673.1		2.40381
AO090005001017	uncharacterized	-	GT32	BAE56002.1	-4.55254		-2.66985	-4.4109
AO090020000105	Ortholog(s) have dolichyl-phosphate-mannose-protein mannosyltransferase activity	-	GT39	BAE63339.1	-1.35864
AO090103000417	uncharacterized	-	GT4	BAE65846.1		-3.21245
AO090010000193	uncharacterized	-	GT4	BAE66092.1	-3.29609	-4.54966	-4.05005	-3.05153
AO090005001483	uncharacterized	-	GT4	BAE56402.1				-3.44957
AO090003000770	Putative glycosyltransferase; positively regulated by AtfB	-	GT4	BAE57910.1	-2.59543	-4.46834
AO090011000122	uncharacterized	-	GT69	BAE64674.1				4.97907
AO090003000707	Ortholog(s) have alpha-1,2-mannosyltransferase activity, role in protein glycosylation and Golgi apparatus localization	-	GT71	BAE57853.1	2.01326
AO090003001092	Ortholog(s) have alpha-1,2-mannosyltransferase activity, role in protein glycosylation and Golgi apparatus localization	-	GT76	BAE58188.1		-1.03183
AO090103000152	uncharacterized	-	GT90	BAE65618.1				-1.92285
