# Supplementary material for: Analysis of the Transcriptome in Aspergillus tamarii During Enzymatic Degradation of Sugarcane Bagasse
Source: Front Bioeng Biotechnol. 2018 Sep 18;6:123. doi: 10.3389/fbioe.2018.00123 (PMC6153317; doi:10.3389/fbioe.2018.00123)
Supplement: Supplementary file 4 [file Table_4.XLSX]

## Sheet: Plan1
Supplementary Table 4: Transporter genes differentially expressed on sugarcane bagasse in comparison to equivalent growth treatments with glucose as carbon source
Gene ID AspGD	Description	log2FoldChange; padj < 0.01
		LB36	LB48	SB36	SB48
AO090701000621	Has domain(s) with predicted amino acid transmembrane transporter activity, role in amino acid transmembrane transport and membrane localization	-1.62566	-2.20179	-	-
AO090701000437	Ortholog(s) have amine transmembrane transporter activity, role in amine transport, ascospore wall assembly, transmembrane transport and prospore membrane localization	-7.84013	-8.10663	-9.16101	-9.97158
AO090701000147	Has domain(s) with predicted substrate-specific transmembrane transporter activity, role in transmembrane transport and integral to membrane localization	-4.634	-5.4498	-	-
AO090206000114	Has domain(s) with predicted cation transmembrane transporter activity, role in cation transport, transmembrane transport and integral to membrane localization	-	-	-	3.44459
AO090166000089	Has domain(s) with predicted transmembrane transporter activity, role in transmembrane transport and integral to membrane localization	8.31394	10.222	11.9983	9.20346
AO090138000096	Has domain(s) with predicted substrate-specific transmembrane transporter activity, role in transmembrane transport and integral to membrane localization	-	2.20148	-	-
AO090124000037	Ortholog(s) have iron ion transmembrane transporter activity, role in high-affinity iron ion transport, iron assimilation by reduction and transport and high affinity iron permease complex localization	-7.80861	-7.88314	-	-
AO090120000417	Has domain(s) with predicted substrate-specific transmembrane transporter activity, role in transmembrane transport and integral to membrane localization	-3.77707	-2.85973	-	-
AO090120000291	Ortholog(s) have nucleocytoplasmic transporter activity, protein kinase activity, role in maturation of SSU-rRNA from tricistronic rRNA transcript (SSU-rRNA, 5.8S rRNA, LSU-rRNA) and cytosol, nucleus localization	-	-	-2.08447	-
AO090120000214	Ortholog(s) have copper uptake transmembrane transporter activity, role in copper ion import and integral to plasma membrane localization	-1.7363	-2.51313	-5.15354	-5.35613
AO090120000175	Has domain(s) with predicted copper ion transmembrane transporter activity, role in copper ion transmembrane transport and integral to membrane localization	-	-	-3.13701	-2.80478
AO090120000025	Putative MFS transporter; positively regulated by XlnR; 1 putative XlnR binding site in the promoter	-	-4.18074	-	-
AO090103000481	Has domain(s) with predicted substrate-specific transmembrane transporter activity, role in transmembrane transport and integral to membrane localization	-2.84215	-	-	-
AO090103000479	Ortholog(s) have oligopeptide transmembrane transporter activity and role in transmembrane transport	-1.70393	-1.92659	-	1.79018
AO090103000082	Ortholog(s) have arginine transmembrane transporter activity, role in basic amino acid transport, transmembrane transport and membrane raft, mitochondrion, plasma membrane localization	-	-1.85563	-	-
AO090102000589	Ortholog(s) have ferroxidase activity, iron ion transmembrane transporter activity and role in high-affinity iron ion transport, iron assimilation by reduction and transport, response to copper ion	-5.44739	-5.69098	-4.02207	-
AO090102000479	Has domain(s) with predicted transmembrane transporter activity, role in transmembrane transport and integral to membrane localization	-	-	-1.94475	-
AO090102000476	Has domain(s) with predicted amino acid transmembrane transporter activity, role in amino acid transmembrane transport and membrane localization	-1.84181	-3.4945	-	-
AO090102000255	Has domain(s) with predicted substrate-specific transmembrane transporter activity, role in transmembrane transport and integral to membrane localization	-6.66542	-4.73333	-	-
AO090102000135	Putative transmembrane transporter; upregulated in A. oryzae and A. nidulans under hypoxic growth conditions	-5.80265	-5.03712	-2.65465	-3.12682
AO090102000094	Has domain(s) with predicted amino acid transmembrane transporter activity, role in amino acid transmembrane transport and membrane localization	-	2.31631	5.12331	2.09575
AO090038000509	Has domain(s) with predicted substrate-specific transmembrane transporter activity, role in transmembrane transport and integral to membrane localization	-	2.38408	-	-
AO090038000490	Has domain(s) with predicted amino acid transmembrane transporter activity, role in amino acid transmembrane transport and membrane localization	-3.22542	-3.47017	-4.15422	-5.27963
AO090038000485	Ortholog(s) have enterobactin transporter activity and role in iron ion transport	-	-5.71888	-	-
AO090038000460	Putative MFS transporter	-	3.11769	5.39127	3.91339
AO090038000321	Has domain(s) with predicted nucleobase transmembrane transporter activity, role in nucleobase transport and membrane localization	-	-	-	4.06575
AO090038000167	Sugar transporter Stl1 like protein; predominantly expressed in the basal region of hyphae; upregulated by exposure to benomyl	-	-2.09193	-2.39684	-
AO090038000090	Has domain(s) with predicted substrate-specific transmembrane transporter activity, role in transmembrane transport and integral to membrane localization	-2.95803	-	-	-
AO090026000775	Monosaccharide transporter; expression increases by growth on glucose	1.51346	3.02492	4.46028	2.69663
AO090026000494	Monosugar-transporter; transcriptionally repressed by growth on xylose	-6.96434	-7.37849	-3.41135	-
AO090026000437	Ortholog(s) have inorganic phosphate transmembrane transporter activity, role in phosphate ion transport, transmembrane transport and mitochondrion localization	-	-1.96138	-	-
AO090026000334	Ortholog(s) have dicarboxylic acid transmembrane transporter activity, role in dicarboxylic acid transport and mitochondrial envelope localization	-1.65416	-1.98908	-	-
AO090026000101	Has domain(s) with predicted amino acid transmembrane transporter activity, role in amino acid transmembrane transport and membrane localization	-	1.62806	-	-
AO090026000078	Has domain(s) with predicted amino acid transmembrane transporter activity, role in amino acid transmembrane transport and membrane localization	-	2.02251	-	-
AO090026000071	Has domain(s) with predicted amino acid transmembrane transporter activity, role in amino acid transmembrane transport and membrane localization	-4.7676	-8.03458	-	-
AO090026000064	Ortholog(s) have nicotinamide riboside transporter activity and role in nicotinamide riboside transport, thiamine transport	-	-	-1.45392	-2.6815
AO090026000057	Putative sugar transporter; predominantly expressed in the basal region of hyphae	-	3.04168	3.66135	2.48434
AO090026000037	Has domain(s) with predicted substrate-specific transmembrane transporter activity, role in transmembrane transport and integral to membrane localization	-1.75703	-1.90428	-	-
AO090026000033	Has domain(s) with predicted substrate-specific transmembrane transporter activity, role in transmembrane transport and integral to membrane localization	-	1.45373	-	-
AO090023000672	Has domain(s) with predicted amino acid transmembrane transporter activity, role in amino acid transmembrane transport and membrane localization	-	-	-1.76924	-
AO090023000646	Ortholog(s) have L-methionine secondary active transmembrane transporter activity and role in sulfur amino acid transport	-5.94458	-8.41135	-2.99722	-
AO090023000626	Has domain(s) with predicted transmembrane transporter activity, role in transmembrane transport and integral to membrane localization	-6.03973	-5.65875	-	-6.65471
AO090023000502	Has domain(s) with predicted antiporter activity, drug transmembrane transporter activity, role in drug transmembrane transport and membrane localization	-1.78129	-	-	-
AO090023000491	Has domain(s) with predicted substrate-specific transmembrane transporter activity, role in transmembrane transport and integral to membrane localization	-2.09589	-	-	-
AO090023000465	Has domain(s) with predicted amino acid transmembrane transporter activity, role in amino acid transmembrane transport and membrane localization	1.41037	-	-	-
AO090023000430	Has domain(s) with predicted copper ion transmembrane transporter activity, role in copper ion transmembrane transport and integral to membrane localization	-5.28156	-6.68321	-8.22707	-8.59599
AO090023000425	Has domain(s) with predicted transmembrane transporter activity, role in transmembrane transport and integral to membrane localization	-	5.81663	5.37113	-
AO090023000399	Has domain(s) with predicted substrate-specific transmembrane transporter activity, role in transmembrane transport and integral to membrane localization	5.27131	6.16802	5.6526	-
AO090023000054	Has domain(s) with predicted substrate-specific transmembrane transporter activity, role in transmembrane transport and integral to membrane localization	-2.69194	-	-	-
AO090020000696	Major facilitator superfamily (MFS) transporter; upregulated by exposure to benomyl	-5.80686	-3.66253	-	-
AO090020000639	Has domain(s) with predicted substrate-specific transmembrane transporter activity, role in transmembrane transport and integral to membrane localization	-5.64635	-9.27207	-4.99867	-
AO090020000565	Has domain(s) with predicted amino acid transmembrane transporter activity, role in amino acid transmembrane transport and membrane localization	-	-	4.95124	1.9109
AO090020000299	Ortholog(s) have pyrimidine nucleotide transmembrane transporter activity, role in mitochondrial genome maintenance, pyrimidine nucleotide transport and mitochondrion localization	2.77501	-	-	-
AO090020000209	Has domain(s) with predicted substrate-specific transmembrane transporter activity, role in transmembrane transport and integral to membrane localization	-	-4.32659	-	-2.64708
AO090020000141	Has domain(s) with predicted substrate-specific transmembrane transporter activity, role in transmembrane transport and integral to membrane localization	-	1.19772	-	-
AO090012001022	Glucose transporter; predominantly expressed in the basal region of hyphae	1.496	1.1452	1.3842	1.8106
AO090012000996	Ortholog(s) have guanine nucleotide transmembrane transporter activity, role in cellular iron ion homeostasis, guanine nucleotide transport, mitochondrial genome maintenance and mitochondrion localization	-	-1.5188	-	-
AO090012000933	Has domain(s) with predicted transporter activity, role in transmembrane transport and integral to membrane localization	-	-	-	6.89642
AO090012000877	Ortholog(s) have dicarboxylic acid transmembrane transporter activity, role in mitochondrial transport and mitochondrial inner membrane localization	-	-1.57839	-	-
AO090012000851	Has domain(s) with predicted substrate-specific transmembrane transporter activity, role in transmembrane transport and integral to membrane localization	2.06329	1.60081	-	5.87068
AO090012000830	Ortholog(s) have protein transmembrane transporter activity and role in chaperone-mediated protein complex assembly, mitochondrial respiratory chain complex III assembly, protein insertion into mitochondrial membrane from inner side	-	-1.44555	-	-
AO090012000704	Has domain(s) with predicted substrate-specific transmembrane transporter activity, role in transmembrane transport and integral to membrane localization	-	-	-	4.2945
AO090012000440	Has domain(s) with predicted substrate-specific transmembrane transporter activity, role in transmembrane transport and integral to membrane localization	-	-	4.88086	3.92276
AO090012000315	Ortholog(s) have oligopeptide transmembrane transporter activity and role in transmembrane transport	-	-	6.43051	5.6669
AO090012000296	Has domain(s) with predicted amino acid transmembrane transporter activity, role in amino acid transmembrane transport and integral to membrane localization	-	3.98728	5.73612	9.44719
AO090012000295	Ortholog(s) have basic amino acid transmembrane transporter activity, role in basic amino acid transport, transmembrane transport and fungal-type vacuole membrane localization	-	1.3145	-	-
AO090012000136	Has domain(s) with predicted substrate-specific transmembrane transporter activity, role in transmembrane transport and integral to membrane localization	-	-	-	3.53798
AO090012000097	Has domain(s) with predicted substrate-specific transmembrane transporter activity, role in transmembrane transport and integral to membrane localization	-	1.62846	-	-
AO090012000085	Has domain(s) with predicted transmembrane transporter activity, role in transmembrane transport and integral to membrane localization	-4.28469	-4.51228	-	-
AO090012000065	Has domain(s) with predicted substrate-specific transmembrane transporter activity, role in transmembrane transport and integral to membrane localization	-	-	3.948	-
AO090012000051	Has domain(s) with predicted transmembrane transporter activity, role in transmembrane transport and integral to membrane localization	-	-1.3538	-	-
AO090012000001	Putative MFS transporter	-	7.88183	10.2917	8.39633
AO090011000908	Has domain(s) with predicted substrate-specific transmembrane transporter activity, role in transmembrane transport and integral to membrane localization	-	3.97314	3.76381	2.61326
AO090011000889	Has domain(s) with predicted transmembrane transporter activity, role in transmembrane transport and integral to membrane localization	-	-	3.7946	-
AO090011000649	Ortholog(s) have cytidine transmembrane transporter activity, nucleobase transmembrane transporter activity, role in cytidine transport, cytosine transport, purine base transport and plasma membrane localization	-	-1.55702	-2.02307	-
AO090011000581	Putative polyamine transporter; predominantly expressed in the basal region of hyphae	1.8291	2.84427	2.91065	1.81399
AO090011000572	Has domain(s) with predicted transmembrane transporter activity, role in transmembrane transport and integral to membrane localization	-	-3.51261	-3.6559	-4.1402
AO090011000538	Has domain(s) with predicted substrate-specific transmembrane transporter activity, role in transmembrane transport and integral to membrane localization	1.38519	1.889	-	1.82188
AO090011000483	Sugar transporter (MFS family); transcriptionally induced by growth on xylose; positively regulated by XlnR; 2 putative XlnR binding sites in the promoter	-	-	1.93824	-
AO090011000433	Has domain(s) with predicted transmembrane transporter activity, role in transmembrane transport and integral to membrane localization	-	-	-	7.05215
AO090011000240	Has domain(s) with predicted amino acid transmembrane transporter activity, role in amino acid transmembrane transport and integral to membrane localization	1.49126	2.14173	-	-
AO090011000238	Has domain(s) with predicted amino acid transmembrane transporter activity, role in amino acid transmembrane transport and integral to membrane localization	4.04006	3.22667	2.00731	-
AO090011000203	Has domain(s) with predicted transporter activity, role in transport and membrane localization	-	-1.31098	-	-
AO090011000126	Has domain(s) with predicted cation transmembrane transporter activity, role in cation transport, transmembrane transport and integral to membrane localization	-	-1.36338	-	-
AO090011000049	Has domain(s) with predicted transporter activity, role in transmembrane transport and integral to membrane localization	-	1.42385	-	-
AO090011000034	Has domain(s) with predicted amino acid transmembrane transporter activity, role in amino acid transmembrane transport and membrane localization	3.71298	4.09207	4.09609	3.60465
AO090010000743	Has domain(s) with predicted transporter activity, role in oligopeptide transport and membrane localization	2.9529	5.8442	-	5.08265
AO090010000705	Has domain(s) with predicted transporter activity, role in transport and membrane localization	-3.49705	-4.28143	-	-3.35028
AO090010000564	Has domain(s) with predicted amino acid transmembrane transporter activity, role in amino acid transmembrane transport and integral to membrane localization	-	-	-	6.94042
AO090010000488	Has domain(s) with predicted substrate-specific transmembrane transporter activity, role in transmembrane transport and integral to membrane localization	-4.72639	3.69314	-	1.72455
AO090010000470	Has domain(s) with predicted substrate-specific transmembrane transporter activity, role in transmembrane transport and integral to membrane localization	-2.93481	-3.55713	-	-
AO090010000345	Has domain(s) with predicted nucleobase transmembrane transporter activity, role in nucleobase transport and membrane localization	-3.95296	-4.70326	-4.70794	-5.12535
AO090010000333	Ortholog(s) have purine base transmembrane transporter activity, role in hypoxanthine transport and fungal-type vacuole, plasma membrane localization	-	1.50911	-	-
AO090010000229	Ortholog(s) have dipeptide transporter activity, tripeptide transporter activity, role in dipeptide transport, tripeptide transport and integral to plasma membrane, membrane fraction localization	-2.1895	-3.40828	-1.6675	-
AO090010000172	Has domain(s) with predicted NAD binding, histidinol dehydrogenase activity, substrate-specific transmembrane transporter activity, zinc ion binding activity	-	-	10.8689	3.67143
AO090010000142	Predicted MFS transmembrane transporter	-3.59429	-5.81704	-	-
AO090010000126	Has domain(s) with predicted substrate-specific transmembrane transporter activity, role in transmembrane transport and integral to membrane localization	-8.49346	-8.70239	-4.85237	-
AO090010000119	Has domain(s) with predicted amino acid transmembrane transporter activity, role in amino acid transmembrane transport and integral to membrane localization	-	1.52183	2.25842	-
AO090010000063	Sugar transporter (MFS family); transcriptionally induced by growth on xylose; predicted secretion signal peptide; positively regulated by XlnR; 3 putative XlnR binding sites in the promoter	-2.97699	-2.65471	-	-
AO090009000635	Has domain(s) with predicted amino acid transmembrane transporter activity, role in amino acid transmembrane transport and membrane localization	1.50545	1.6827	4.14149	4.01887
AO090009000572	Has domain(s) with predicted substrate-specific transmembrane transporter activity, role in transmembrane transport and integral to membrane localization	-	2.93309	2.65377	2.12563
AO090009000548	Has domain(s) with predicted amino acid transmembrane transporter activity, role in amino acid transmembrane transport and membrane localization	1.66897	2.5316	4.47724	3.86692
AO090009000507	Has domain(s) with predicted nucleobase transmembrane transporter activity, role in nucleobase transport and membrane localization	-	2.0153	-	2.07352
AO090009000456	Has domain(s) with predicted transporter activity, role in transmembrane transport and integral to membrane localization	-1.86423	-0.959894	-2.61887	-2.27432
AO090009000275	Sugar transporter; transcriptionally induced by growth on xylose	-4.59754	-2.83744	-	-
AO090009000216	Na+/K+ transporter; predominantly expressed in the basal region of hyphae	3.13984	3.55008	-	2.65267
AO090009000213	Ortholog(s) have drug transmembrane transporter activity, polyamine transmembrane transporter activity, role in drug transmembrane transport, polyamine homeostasis and plasma membrane localization	-	-1.72942	2.86201	-
AO090005001575	Ortholog(s) have long-chain fatty acid transporter activity, very long-chain fatty acid-CoA ligase activity and role in long-chain fatty acid transport, very long-chain fatty acid metabolic process	-	-	2.44527	1.50378
AO090005001538	Ortholog(s) have acetate transmembrane transporter activity, ammonium transmembrane transporter activity, role in ammonium transport, nitrogen utilization, plasma membrane acetate transport and mitochondrion, plasma membrane localization	-	-	2.32843	-
AO090005001514	Ortholog(s) have low-affinity zinc ion transmembrane transporter activity, role in low-affinity zinc ion transport, response to zinc ion and plasma membrane localization	-3.34076	-3.38266	-1.71546	-3.92781
AO090005001212	Has domain(s) with predicted amino acid transmembrane transporter activity, role in amino acid transmembrane transport and membrane localization	-	-1.80066	-	-
AO090005001192	Ortholog(s) have inorganic phosphate transmembrane transporter activity, role in phosphate ion transmembrane transport and integral to mitochondrial inner membrane localization	-	-2.06873	-	-
AO090005000968	Major facilitator superfamily (MFS) transporter; upregulated by exposure to benomyl	-	-3.10188	-2.53457	-
AO090005000888	Ortholog(s) have electron transporter, transferring electrons within CoQH2-cytochrome c reductase complex activity and role in mitochondrial electron transport, ubiquinol to cytochrome c	-	-1.53499	-	-
AO090005000769	Has domain(s) with predicted substrate-specific transmembrane transporter activity, role in transmembrane transport and integral to membrane localization	4.69886	6.34901	8.12666	4.54886
AO090005000743	Has domain(s) with predicted substrate-specific transmembrane transporter activity, role in transmembrane transport and integral to membrane localization	-	-	4.51222	-
AO090005000649	Has domain(s) with predicted amino acid transmembrane transporter activity, role in amino acid transmembrane transport and membrane localization	-	-1.569	-	-
AO090005000509	Has domain(s) with predicted amino acid transmembrane transporter activity, role in amino acid transmembrane transport and membrane localization	-	-1.91334	-2.64869	-3.93581
AO090005000471	Ortholog(s) have siderophore uptake transmembrane transporter activity, role in siderophore transport, transmembrane transport and cytoplasmic membrane-bounded vesicle, endosome localization	-	-	-2.33739	-
AO090005000446	Has domain(s) with predicted substrate-specific transmembrane transporter activity, role in transmembrane transport and integral to membrane localization	1.55859	1.4046	-	-
AO090005000420	Ortholog(s) have secondary active monocarboxylate transmembrane transporter activity, selenite:hydrogen symporter activity	-3.53043	-1.10444	-	-
AO090005000248	Has domain(s) with predicted metal ion transmembrane transporter activity, role in metal ion transport, transmembrane transport and membrane localization	4.00473	4.85448	-	3.24883
AO090005000246	Has domain(s) with predicted amino acid transmembrane transporter activity, role in amino acid transmembrane transport and integral to membrane localization	4.97092	6.10521	5.12747	4.42321
AO090005000228	Ortholog(s) have nicotinamide mononucleotide transmembrane transporter activity, role in nicotinamide mononucleotide transport and mitochondrion localization	-	4.95316	7.62849	6.09974
AO090005000204	Has domain(s) with predicted substrate-specific transmembrane transporter activity, role in transmembrane transport and integral to membrane localization	-	-	-	5.42857
AO090005000060	Has domain(s) with predicted amino acid transmembrane transporter activity, role in amino acid transmembrane transport and membrane localization	-	-7.96395	-	-5.42078
AO090005000026	Ortholog(s) have high affinity zinc uptake transmembrane transporter activity, role in high-affinity zinc ion transport, response to zinc ion and integral to plasma membrane localization	-9.53811	-9.59143	-6.91177	-8.63409
AO090005000021	Has domain(s) with predicted amino acid transmembrane transporter activity, role in amino acid transmembrane transport and membrane localization	-	3.44858	4.21531	4.20649
AO090005000019	Has domain(s) with predicted nucleobase transmembrane transporter activity, role in nucleobase transport and membrane localization	-	-	8.47449	5.34307
AO090003001549	Has domain(s) with predicted amino acid transmembrane transporter activity, role in amino acid transmembrane transport and membrane localization	-2.95873	-2.65686	-1.83523	-2.54536
AO090003001402	Has domain(s) with predicted metal ion transmembrane transporter activity, role in metal ion transport, transmembrane transport and membrane localization	1.80364	-	-	-
AO090003001387	Has domain(s) with predicted substrate-specific transmembrane transporter activity, role in transmembrane transport and integral to membrane localization	-2.32451	-	6.58989	3.89597
AO090003001378	Has domain(s) with predicted metal ion transmembrane transporter activity, role in metal ion transport, transmembrane transport and membrane localization	-1.95088	-3.59175	-2.60532	-1.22751
AO090003001296	Ortholog(s) have zinc ion transmembrane transporter activity and role in response to zinc ion, zinc ion transmembrane transport	-4.0022	-4.32767	-5.58931	-6.68395
AO090003001277	Putative MFS transporter; positively regulated by XlnR; 4 putative XlnR binding sites in the promoter	6.53239	9.10433	8.47785	6.07484
AO090003001222	Has domain(s) with predicted amino acid transmembrane transporter activity, role in amino acid transmembrane transport and membrane localization	-	-	-	2.01648
AO090003001119	Ortholog(s) have inorganic cation transmembrane transporter activity, solute:hydrogen symporter activity	-4.07818	-	-3.22588	-4.35388
AO090003000782	Putative MFS transporter; predicted secretion signal peptide; positively regulated by XlnR; 2 putative XlnR binding sites in the promoter	1.98181	3.29454	6.46911	2.27473
AO090003000586	Ortholog(s) have protein transporter activity, role in protein retention in Golgi apparatus, retrograde transport, endosome to Golgi and endosome, retromer complex, inner shell localization	-	-1.36383	-	-
AO090003000575	Has domain(s) with predicted transmembrane transporter activity, role in transmembrane transport and integral to membrane localization	3.62161	2.61354	-	-
AO090003000529	Ortholog(s) have ferrous iron transmembrane transporter activity, manganese ion transmembrane transporter activity	1.94889	3.23713	3.69241	3.51566
AO090003000325	Putative monosaccharide transporter (xylose permease); predominantly expressed in the basal region of hyphae	-2.94804	-2.05083	-	3.26877
AO090003000268	Has domain(s) with predicted nucleobase transmembrane transporter activity, role in nucleobase transport and membrane localization	-3.22131	-3.41308	-	-
AO090003000254	Has domain(s) with predicted substrate-specific transmembrane transporter activity, role in transmembrane transport and integral to membrane localization	2.62235	2.92743	3.58265	1.7737
AO090003000167	Has domain(s) with predicted transmembrane transporter activity, role in transmembrane transport and integral to membrane localization	-1.54342	-2.35427	-	-
AO090003000077	Has domain(s) with predicted substrate-specific transmembrane transporter activity, role in transmembrane transport and integral to membrane localization	-	5.7867	8.04901	5.6166
AO090001000707	Ortholog(s) have ammonium transmembrane transporter activity and role in ammonium transport, nitrogen utilization	-3.11472	-4.52017	-2.77687	-
AO090001000510	Has domain(s) with predicted transporter activity, role in transmembrane transport, water transport and integral to membrane localization	-	2.35942	-	-
AO090001000443	Has domain(s) with predicted transporter activity, role in transmembrane transport and integral to membrane localization	-	-	5.59837	3.69288
AO090001000381	Has domain(s) with predicted substrate-specific transmembrane transporter activity, role in transmembrane transport and integral to membrane localization	-	6.57859	10.4199	7.01093
AO090001000298	Ortholog(s) have polyamine transmembrane transporter activity, role in polyamine transport and Golgi apparatus localization	1.61881	2.97306	2.51598	-
AO090001000204	Major facilitator superfamily (MFS) synaptic vesicle transporter; upregulated by exposure to benomyl	-1.94706	-3.4685	-	-
AO090001000154	Has domain(s) with predicted substrate-specific transmembrane transporter activity, role in transmembrane transport and integral to membrane localization	-2.13173	-1.73584	-1.8	-3.45339
AO090001000069	Sugar transporter; transcriptionally induced by growth on xylose; positively regulated by XlnR; 5 putative XlnR binding sites in the promoter	5.02391	5.57234	7.16481	4.68036
AO090001000061	Putative MFS transporter	-3.89424	-2.49905	3.48323	-
